# Supplementary material for: Clinical Outcomes of Acute Myeloid Leukemia Patients Harboring the RUNX1 Mutation: Is It Still an Unfavorable Prognosis? A Cohort Study and Meta-Analysis
Source: Cancers (Basel). 2022 Oct 26;14(21):5239. doi: 10.3390/cancers14215239 (PMC9659296; doi:10.3390/cancers14215239)
Supplement: Supplementary file 1 [file cancers-14-05239-s001.zip]

Archive with 9 entries (9 files):
- Supplementary data S1_sample size.pdf
- Supplementary data S2 Search Strategy (25.09.22).pdf
- Supplementary data S3_PRISMA (25.09.22).pdf
- Supplementary data S4_Molecular mutations.pdf
- Supplementary data S5_literaturereview.pdf
- Supplementary data S6 Funnel plots (25.09.22).pdf
- Supplementary data S7_ROB.pdf
- Supplementary data S8 (11.10.22).pdf
- Supplementary data S9 (11.10.22).pdf
